# Supplementary material for: Inter-species diversity and functional genomic analyses of closed genome assemblies of clinically isolated, megaplasmid-containing Enterococcus raffinosus Er676 and ATCC49464
Source: Access Microbiol. 2023 Jun 12;5(6):acmi000508.v3. doi: 10.1099/acmi.0.000508.v3 (PMC10323788; doi:10.1099/acmi.0.000508.v3)
Supplement: Supplementary material 2 [file acmi-5-508.v3-s002.xlsx]

## Sheet: rpsO - S1
Supplemental material S1: rpsO (Er676) Hit Table
Description	Scientific Name	Max Score	Total Score	Query Cover	E value	Per. ident	Acc. Len	Accession
Enterococcus raffinosus strain CX012922 chromosome, complete genome	Enterococcus raffinosus	488	488	1	2e-133	99.26	2826834	CP081846.1
Enterococcus raffinosus strain F162_2 chromosome, complete genome	Enterococcus raffinosus	488	488	1	2e-133	99.26	3032004	CP072888.1
Enterococcus gilvus strain CR1 chromosome, complete genome	Enterococcus gilvus	477	477	1	3e-130	98.52	2863043	CP030932.1
Enterococcus avium G-15 DNA, complete genome	Enterococcus avium	455	455	1	2e-123	97.04	3623727	AP019814.1
Enterococcus avium strain FDAARGOS_184 chromosome, complete genome	Enterococcus avium	449	449	1	8e-122	96.67	3723378	CP024590.1
Enterococcus avium strain 352 chromosome, complete genome	Enterococcus avium	449	449	1	8e-122	96.67	4794392	CP034169.1
Enterococcus thailandicus strain a523 chromosome, complete genome	Enterococcus thailandicus	355	355	1	2e-93	90.41	2646250	CP023074.1
Enterococcus thailandicus strain Colony540 chromosome	Enterococcus thailandicus	355	355	1	2e-93	90.41	2646250	CP078552.1
Enterococcus mundtii 15-1A DNA, complete genome	Enterococcus mundtii	344	344	1	4e-90	89.67	3112343	AP019810.1
Enterococcus mundtii strain Pe103 chromosome, complete genome	Enterococcus mundtii	344	344	1	4e-90	89.67	3084146	CP029066.1
Enterococcus mundtii strain Pe161 chromosome, complete genome	Enterococcus mundtii	344	344	1	4e-90	89.67	2768701	CP025473.1
Enterococcus mundtii strain EMB156, complete genome	Enterococcus mundtii	344	344	1	4e-90	89.67	3014434	CP022340.1
Enterococcus mundtii strain P6 chromosome, complete genome	Enterococcus mundtii	344	344	1	4e-90	89.67	3000567	CP083695.1
Enterococcus mundtii QU 25 DNA, complete genome	Enterococcus mundtii QU 25	344	344	1	4e-90	89.67	3022186	AP013036.1
Enterococcus faecium strain FS 86 chromosome, complete genome	Enterococcus faecium	339	339	1	2e-88	89.3	2685395	CP053704.1
Enterococcus faecium strain BIOPOP-3 WT chromosome, complete genome	Enterococcus faecium	339	339	1	2e-88	89.3	2633054	CP050650.1
Enterococcus faecium strain BIOPOP-3 ALE chromosome, complete genome	Enterococcus faecium	339	339	1	2e-88	89.3	2633058	CP050648.1
Enterococcus faecium strain DT1-1 chromosome, complete genome	Enterococcus faecium	339	339	1	2e-88	89.3	2684010	CP050255.1
Enterococcus faecium strain DMEA02 chromosome, complete genome	Enterococcus faecium	339	339	1	2e-88	89.3	2573925	CP043484.1
Enterococcus faecium strain FA3 chromosome, complete genome	Enterococcus faecium	339	339	1	2e-88	89.3	2601809	CP042834.1
Enterococcus sp. DA9 chromosome, complete genome	Enterococcus sp. DA9	339	339	1	2e-88	89.3	2670225	CP042839.1
Enterococcus durans strain VREdu chromosome	Enterococcus durans	339	339	1	2e-88	89.3	3003867	CP042598.1
Enterococcus durans strain VREdu chromosome	Enterococcus durans	339	339	1	2e-88	89.3	3014408	CP042597.1
Enterococcus faecium strain 4928STDY7387800 genome assembly, chromosome: 1	Enterococcus faecium	339	339	1	2e-88	89.3	2789811	LR607382.1
Enterococcus faecium strain 4928STDY7071735 genome assembly, chromosome: 1	Enterococcus faecium	339	339	1	2e-88	89.3	2776457	LR607355.1
Enterococcus faecium strain 4928STDY7071283 genome assembly, chromosome: 1	Enterococcus faecium	339	339	1	2e-88	89.3	2775175	LR607353.1
Enterococcus faecium strain 4928STDY7071282 genome assembly, chromosome: 1	Enterococcus faecium	339	339	1	2e-88	89.3	2774396	LR607349.1
Enterococcus durans strain 4928STDY7071430 genome assembly, chromosome: 1	Enterococcus durans	339	339	1	2e-88	89.3	3128540	LR607335.1
Enterococcus faecium strain HB-1 chromosome, complete genome	Enterococcus faecium	339	339	1	2e-88	89.3	2618436	CP040878.1
Lactobacillus sp. Koumiss chromosome, complete genome	Lactobacillus sp. Koumiss	339	339	1	2e-88	89.3	2930257	CP028928.1
Enterococcus faecium strain Gr17 chromosome, complete genome	Enterococcus faecium	339	339	1	2e-88	89.3	2588149	CP033376.1
Enterococcus faecium strain JE1 chromosome, complete genome	Enterococcus faecium	339	339	1	2e-88	89.3	2724445	CP033041.1
Enterococcus faecium strain HY07 chromosome, complete genome	Enterococcus faecium	339	339	1	2e-88	89.3	2585631	CP032308.1
Enterococcus faecium strain SRCM103470 chromosome, complete genome	Enterococcus faecium	339	339	1	2e-88	89.3	2696269	CP035220.1
Enterococcus faecium strain SRCM103341 chromosome, complete genome	Enterococcus faecium	339	339	1	2e-88	89.3	2581021	CP035136.1
Enterococcus faecium strain CBA7134 chromosome, complete genome	Enterococcus faecium	339	339	1	2e-88	89.3	2629393	CP025685.1
Enterococcus faecium Com15 chromosome	Enterococcus faecium Com15	339	339	1	2e-88	89.3	2696561	CP025022.1
Enterococcus faecium strain BM4105-RF chromosome, complete genome	Enterococcus faecium	339	339	1	2e-88	89.3	2683778	CP030110.1
Enterococcus mundtii strain DSM 4838 chromosome, complete genome	Enterococcus mundtii	339	339	1	2e-88	89.3	3357452	CP018061.1
Enterococcus durans strain KLDS6.0933, complete genome	Enterococcus durans	339	339	1	2e-88	89.3	2867028	CP012366.1
Enterococcus faecium strain ENCfa-68 chromosome, complete genome	Enterococcus faecium	339	339	1	2e-88	89.3	2685395	CP102534.1
Enterococcus lactis strain IDCC 2105 chromosome, complete genome	Enterococcus lactis	339	339	1	2e-88	89.3	2765349	CP063766.1
Enterococcus faecium strain 642 chromosome, complete genome	Enterococcus faecium	339	339	1	2e-88	89.3	2766791	CP091221.1
Enterococcus faecium T110, complete genome	Enterococcus faecium T110	339	339	1	2e-88	89.3	2693877	CP006030.1
Enterococcus lactis strain DH9003 chromosome, complete genome	Enterococcus lactis	339	339	1	2e-88	89.3	2641185	CP084248.1
Enterococcus lactis strain HJS001 chromosome, complete genome	Enterococcus lactis	339	339	1	2e-88	89.3	2615036	CP082963.1
Enterococcus lactis strain E843 chromosome, complete genome	Enterococcus lactis	339	339	1	2e-88	89.3	2683865	CP082267.1
Enterococcus lactis strain CX 2-6_2 chromosome, complete genome	Enterococcus lactis	339	339	1	2e-88	89.3	2559204	CP079880.1
Enterococcus lactis strain JDM1 chromosome, complete genome	Enterococcus lactis	339	339	1	2e-88	89.3	2570998	CP078094.1
Enterococcus durans strain FDAARGOS 1437 chromosome, complete genome	Enterococcus durans	339	339	1	2e-88	89.3	2883932	CP077320.1
Enterococcus durans strain KCTC 13289 chromosome, complete genome	Enterococcus durans	339	339	1	2e-88	89.3	2923777	CP065535.1
Enterococcus lactis strain KCTC 21015 chromosome, complete genome	Enterococcus lactis	339	339	1	2e-88	89.3	2720716	CP065211.1
Lactococcus lactis subsp. lactis strain L19 chromosome, complete genome	Lactococcus lactis subsp. lactis	339	339	1	2e-88	89.3	2631010	CP064339.1
Enterococcus faecium strain TK-P5D chromosome, complete genome	Enterococcus faecium	339	339	1	2e-88	89.3	2724200	CP045602.1
Enterococcus hirae strain 708 chromosome, complete genome	Enterococcus hirae	333	333	1	8e-87	88.93	2951512	CP055232.1
Enterococcus hirae strain 13144 chromosome, complete genome	Enterococcus hirae	333	333	1	8e-87	88.93	2735684	CP055231.1
Enterococcus hirae strain 13344 chromosome, complete genome	Enterococcus hirae	333	333	1	8e-87	88.93	2711996	CP055229.1
Enterococcus hirae strain CQP3-9 chromosome, complete genome	Enterococcus hirae	333	333	1	8e-87	88.93	2695881	CP037955.1
Enterococcus hirae strain NCTC12368 genome assembly, chromosome: 1	Enterococcus hirae	333	333	1	8e-87	88.93	2741688	LR134297.1
Enterococcus hirae strain FDAARGOS_234 chromosome, complete genome	Enterococcus hirae	333	333	1	8e-87	88.93	2845651	CP023011.2
Enterococcus durans strain BDGP3, complete genome	Enterococcus durans	333	333	1	8e-87	88.93	2983334	CP022930.1
Enterococcus hirae strain R17, complete genome	Enterococcus hirae	333	333	1	8e-87	88.93	2886481	CP015516.1
Enterococcus hirae strain S2-7 chromosome, complete genome	Enterococcus hirae	333	333	1	8e-87	88.93	2720563	CP088183.1
Enterococcus hirae strain S46-3 chromosome, complete genome	Enterococcus hirae	333	333	1	8e-87	88.93	2759528	CP088187.1
Enterococcus durans strain S8-3 chromosome, complete genome	Enterococcus durans	333	333	1	8e-87	88.93	3015822	CP088203.1
Enterococcus hirae strain 697 chromosome, complete genome	Enterococcus hirae	333	333	1	8e-87	88.93	2735562	CP091201.1
Enterococcus hirae strain GDIAS-5 chromosome, complete genome	Enterococcus hirae	333	333	1	8e-87	88.93	2749726	CP093926.1
Enterococcus hirae strain Colony621 chromosome	Enterococcus hirae	333	333	1	8e-87	88.93	2886481	CP078742.1
Enterococcus hirae strain Colony616 chromosome	Enterococcus hirae	333	333	1	8e-87	88.93	2886481	CP078554.1
Enterococcus hirae strain F104 chromosome, complete genome	Enterococcus hirae	333	333	1	8e-87	88.93	2780669	CP072891.1
Enterococcus faecium strain 16-164 chromosome, complete genome	Enterococcus faecium	333	333	1	8e-87	88.93	2500673	CP065773.1
Enterococcus hirae ATCC 9790 isolate Enterococcus hirae canine HQ MAG genome assembly, chromosome: 1	Enterococcus hirae ATCC 9790	333	333	1	8e-87	88.93	2780723	LR994474.1
Enterococcus hirae strain FDAARGOS_1123 chromosome	Enterococcus hirae	333	333	1	8e-87	88.93	2858749	CP068483.1
Enterococcus hirae strain FDAARGOS_1124 chromosome, complete genome	Enterococcus hirae	333	333	1	8e-87	88.93	2779314	CP068122.1
Enterococcus hirae strain FDAARGOS_1125 chromosome, complete genome	Enterococcus hirae	333	333	1	8e-87	88.93	2725429	CP068118.1
Enterococcus hirae strain FDAARGOS_1057 chromosome, complete genome	Enterococcus hirae	333	333	1	8e-87	88.93	2831888	CP065992.1
Enterococcus hirae ATCC 9790, complete genome	Enterococcus hirae ATCC 9790	333	333	1	8e-87	88.93	2827741	CP003504.1
Enterococcus hirae strain HDC14-2 complete genome	Enterococcus hirae	333	333	1	8e-87	88.93	2895174	CP042289.1
Enterococcus durans strain KLDS 6.0930, complete genome	Enterococcus durans	331	331	1	3e-86	88.93	2867090	CP012384.1
Enterococcus hirae strain 13152 chromosome, complete genome	Enterococcus hirae	327	327	1	4e-85	88.56	2835470	CP055230.1
Enterococcus faecium strain VVEswe-R chromosome, complete genome	Enterococcus faecium	327	327	1	4e-85	88.56	2851579	CP041261.3
Enterococcus faecium strain VVEswe-S chromosome, complete genome	Enterococcus faecium	327	327	1	4e-85	88.56	2851771	CP041270.2
Enterococcus faecium strain SRR24 chromosome, complete genome	Enterococcus faecium	327	327	1	4e-85	88.56	2796178	CP038996.1
Enterococcus faecium strain ZY2 chromosome, complete genome	Enterococcus faecium	327	327	1	4e-85	88.56	2736723	CP039729.1
Enterococcus faecium strain ZY11 chromosome, complete genome	Enterococcus faecium	327	327	1	4e-85	88.56	2736390	CP038995.1
Enterococcus faecium strain ME3 chromosome	Enterococcus faecium	327	327	1	4e-85	88.56	2761423	CP043865.1
Enterococcus faecium KUHS13 DNA, complete genome	Enterococcus faecium	327	327	1	4e-85	88.56	2802719	AP022341.1
Enterococcus faecium strain VRE chromosome, complete genome	Enterococcus faecium	327	327	1	4e-85	88.56	3029645	CP046077.1
Enterococcus faecium strain LAC7.2 chromosome, complete genome	Enterococcus faecium	327	327	1	4e-85	88.56	2625745	CP045012.1
Enterococcus faecium strain V1836 chromosome, complete genome	Enterococcus faecium	327	327	1	4e-85	88.56	2884831	CP044264.1
Enterococcus faecium strain V2937 chromosome, complete genome	Enterococcus faecium	327	327	1	4e-85	88.56	2896393	CP044274.1
Enterococcus faecium strain 515 chromosome, complete genome	Enterococcus faecium	327	327	1	4e-85	88.56	2766162	CP041257.1
Enterococcus faecium strain FB-1 chromosome, complete genome	Enterococcus faecium	327	327	1	4e-85	88.56	2648833	CP040907.1
Enterococcus faecium strain DB-1 chromosome, complete genome	Enterococcus faecium	327	327	1	4e-85	88.56	2660995	CP040875.1
Enterococcus faecium strain VRE1 chromosome, complete genome	Enterococcus faecium	327	327	1	4e-85	88.56	2718395	CP040740.1
Enterococcus faecium strain HOU503 chromosome, complete genome	Enterococcus faecium	327	327	1	4e-85	88.56	2702943	CP040706.1
Enterococcus faecium strain UAMSEF_01 chromosome, complete genome	Enterococcus faecium	327	327	1	4e-85	88.56	2824869	CP035648.1
Enterococcus faecium strain UAMSEF_08 chromosome, complete genome	Enterococcus faecium	327	327	1	4e-85	88.56	2827987	CP035654.1
Enterococcus faecium strain UAMSEF_09 chromosome, complete genome	Enterococcus faecium	327	327	1	4e-85	88.56	2912202	CP035660.1
Enterococcus faecium strain UAMSEF_20 chromosome, complete genome	Enterococcus faecium	327	327	1	4e-85	88.56	2912170	CP035666.1
Enterococcus faecium strain VB3240 chromosome, complete genome	Enterococcus faecium	327	327	1	4e-85	88.56	2805984	CP040368.1
Enterococcus faecium strain VB3025 chromosome, complete genome	Enterococcus faecium	327	327	1	4e-85	88.56	2855454	CP040236.1
Enterococcus faecium strain NM213 chromosome, complete genome	Enterococcus faecium	327	327	1	4e-85	88.56	2594563	CP034949.1
Enterococcus faecium QU 50 DNA, complete genome	Enterococcus faecium	327	327	1	4e-85	88.56	2535796	AP019394.1
Enterococcus faecium isolate E8481 genome assembly, chromosome: 1	Enterococcus faecium	327	327	1	4e-85	88.56	2615187	LR536670.1
Enterococcus faecium isolate E8407 genome assembly, chromosome: 1	Enterococcus faecium	327	327	1	4e-85	88.56	2747872	LR536658.1
Enterococcus faecium isolate E7246 genome assembly, chromosome: 1	Enterococcus faecium	327	327	1	4e-85	88.56	1798917	LR536650.1
Enterococcus faecium isolate E6020 genome assembly, chromosome: 1	Enterococcus faecium	327	327	1	4e-85	88.56	2714384	LR536640.1
Enterococcus faecium SMVRE20 DNA, complete genome	Enterococcus faecium	327	327	1	4e-85	88.56	2840572	AP019408.1
Enterococcus faecium strain FSIS1608820 chromosome, complete genome	Enterococcus faecium	327	327	1	4e-85	88.56	2586979	CP028727.1
Enterococcus faecium strain V24 chromosome, complete genome	Enterococcus faecium	327	327	1	4e-85	88.56	2720495	CP036151.1
Enterococcus faecium strain 3012STDY6244127 genome assembly, chromosome: 1	Enterococcus faecium	327	327	1	4e-85	88.56	2545110	LR215968.1
Enterococcus faecium isolate E6043 genome assembly, chromosome: 1	Enterococcus faecium	327	327	1	4e-85	88.56	2689604	LR134105.1
Enterococcus faecium isolate E1334 genome assembly, chromosome: 1	Enterococcus faecium	327	327	1	4e-85	88.56	2520984	LR134095.1
Enterococcus faecium isolate E0139 genome assembly, chromosome: 1	Enterococcus faecium	327	327	1	4e-85	88.56	2458403	LR132067.1
Enterococcus faecium isolate E8377 genome assembly, chromosome: 1	Enterococcus faecium	327	327	1	4e-85	88.56	2926259	LR135401.1
Enterococcus faecium isolate E8290 genome assembly, chromosome: 1	Enterococcus faecium	327	327	1	4e-85	88.56	2894948	LR135394.1
Enterococcus faecium isolate E7933 genome assembly, chromosome: 1	Enterococcus faecium	327	327	1	4e-85	88.56	2926852	LR135384.1
Enterococcus faecium isolate E8172 genome assembly, chromosome: 1	Enterococcus faecium	327	327	1	4e-85	88.56	2682742	LR135372.1
Enterococcus faecium isolate E8195 genome assembly, chromosome: 1	Enterococcus faecium	327	327	1	4e-85	88.56	2833517	LR135364.1
Enterococcus faecium isolate E7948 genome assembly, chromosome: 1	Enterococcus faecium	327	327	1	4e-85	88.56	2648040	LR135357.1
Enterococcus faecium isolate E8014 genome assembly, chromosome: 1	Enterococcus faecium	327	327	1	4e-85	88.56	2864834	LR135351.1
Enterococcus faecium isolate E8202 genome assembly, chromosome: 1	Enterococcus faecium	327	327	1	4e-85	88.56	3014357	LR135344.1
Enterococcus faecium isolate E7356 genome assembly, chromosome: 1	Enterococcus faecium	327	327	1	4e-85	88.56	2889514	LR135339.1
Enterococcus faecium isolate E7471 genome assembly, chromosome: 1	Enterococcus faecium	327	327	1	4e-85	88.56	2882360	LR135331.1
Enterococcus faecium isolate E7654 genome assembly, chromosome: 1	Enterococcus faecium	327	327	1	4e-85	88.56	2791579	LR135324.1
Enterococcus faecium isolate E7663 genome assembly, chromosome: 1	Enterococcus faecium	327	327	1	4e-85	88.56	2751961	LR135317.1
Enterococcus faecium isolate E7240 genome assembly, chromosome: 1	Enterococcus faecium	327	327	1	4e-85	88.56	2990636	LR135307.1
Enterococcus faecium isolate E7429 genome assembly, chromosome: 1	Enterococcus faecium	327	327	1	4e-85	88.56	2929158	LR135297.1
Enterococcus faecium isolate E7237 genome assembly, chromosome: 1	Enterococcus faecium	327	327	1	4e-85	88.56	2701078	LR135293.1
Enterococcus faecium isolate E7199 genome assembly, chromosome: 1	Enterococcus faecium	327	327	1	4e-85	88.56	2829644	LR135287.1
Enterococcus faecium isolate E6975 genome assembly, chromosome: 1	Enterococcus faecium	327	327	1	4e-85	88.56	2919744	LR135278.1
Enterococcus faecium isolate E7196 genome assembly, plasmid: 1	Enterococcus faecium	327	327	1	4e-85	88.56	2697633	LR135270.1
Enterococcus faecium isolate E4457 genome assembly, chromosome: 1	Enterococcus faecium	327	327	1	4e-85	88.56	2698881	LR135258.1
Enterococcus faecium isolate E7098 genome assembly, chromosome: 1	Enterococcus faecium	327	327	1	4e-85	88.56	2679986	LR135254.1
Enterococcus faecium isolate E6988 genome assembly, chromosome: 1	Enterococcus faecium	327	327	1	4e-85	88.56	2725409	LR135243.1
Enterococcus faecium isolate E7067 genome assembly, chromosome: 1	Enterococcus faecium	327	327	1	4e-85	88.56	2716742	LR135235.1
Enterococcus faecium isolate E7025 genome assembly, chromosome: 1	Enterococcus faecium	327	327	1	4e-85	88.56	2806840	LR135226.1
Enterococcus faecium isolate E7040 genome assembly, chromosome: 1	Enterococcus faecium	327	327	1	4e-85	88.56	2677660	LR135219.1
Enterococcus faecium isolate E7171 genome assembly, chromosome: 1	Enterococcus faecium	327	327	1	4e-85	88.56	2804950	LR135203.1
Enterococcus faecium isolate E6055 genome assembly, chromosome: 1	Enterococcus faecium	327	327	1	4e-85	88.56	2709725	LR135197.1
Enterococcus faecium isolate E8414 genome assembly, chromosome: 1	Enterococcus faecium	327	327	1	4e-85	88.56	3004008	LR135488.1
Enterococcus faecium isolate E4456 genome assembly, chromosome: 1	Enterococcus faecium	327	327	1	4e-85	88.56	2640999	LR135482.1
Enterococcus faecium isolate E8423 genome assembly, chromosome: 1	Enterococcus faecium	327	327	1	4e-85	88.56	2697636	LR135475.1
Enterococcus faecium isolate E9101 genome assembly, chromosome: 1	Enterococcus faecium	327	327	1	4e-85	88.56	2432228	LR135474.1
Enterococcus faecium isolate E7114 genome assembly, chromosome: 1	Enterococcus faecium	327	327	1	4e-85	88.56	2854725	LR135443.1
Enterococcus faecium isolate E8691 genome assembly, chromosome: 1	Enterococcus faecium	327	327	1	4e-85	88.56	2640062	LR135435.1
Enterococcus faecium isolate E8927 genome assembly, chromosome: 1	Enterococcus faecium	327	327	1	4e-85	88.56	2581067	LR135428.1
Enterococcus faecium isolate E8440 genome assembly, chromosome: 1	Enterococcus faecium	327	327	1	4e-85	88.56	2945939	LR135419.1
Enterococcus faecium isolate E8328 genome assembly, chromosome: 1	Enterococcus faecium	327	327	1	4e-85	88.56	2926309	LR135414.1
Enterococcus faecium isolate E8284 genome assembly, chromosome: 1	Enterococcus faecium	327	327	1	4e-85	88.56	2923480	LR135408.1
Enterococcus faecium isolate E4438 genome assembly, chromosome: 1	Enterococcus faecium	327	327	1	4e-85	88.56	2743333	LR135191.1
Enterococcus faecium isolate E4413 genome assembly, chromosome: 1	Enterococcus faecium	327	327	1	4e-85	88.56	2558812	LR135185.1
Enterococcus faecium isolate E1774 genome assembly, chromosome: 1	Enterococcus faecium	327	327	1	4e-85	88.56	2678141	LR135181.1
Enterococcus faecium isolate E0595 genome assembly, chromosome: 1	Enterococcus faecium	327	327	1	4e-85	88.56	2447891	LR135179.1
Enterococcus faecium isolate E4402 genome assembly, chromosome: 1	Enterococcus faecium	327	327	1	4e-85	88.56	2729991	LR135174.1
Enterococcus faecium isolate E2079 genome assembly, chromosome: 1	Enterococcus faecium	327	327	1	4e-85	88.56	2528228	LR135169.1
Enterococcus faecium strain RBWH1 chromosome, complete genome	Enterococcus faecium	327	327	1	4e-85	88.56	2876110	CP033206.1
Enterococcus faecium strain NCTC7174 genome assembly, chromosome: 1	Enterococcus faecium	327	327	1	4e-85	88.56	2450323	LR134337.1
Enterococcus faecium strain CFSAN059071 chromosome, complete genome	Enterococcus faecium	327	327	1	4e-85	88.56	2883830	CP020488.1
Enterococcus faecium strain CFSAN059070 chromosome, complete genome	Enterococcus faecium	327	327	1	4e-85	88.56	2880780	CP020484.1
Enterococcus faecium strain AUSMDU00004024 chromosome, complete genome	Enterococcus faecium	327	327	1	4e-85	88.56	2863087	CP027517.1
Enterococcus faecium strain AUSMDU00004055 chromosome, complete genome	Enterococcus faecium	327	327	1	4e-85	88.56	2731844	CP027506.1
Enterococcus faecium strain AUSMDU00004028 chromosome, complete genome	Enterococcus faecium	327	327	1	4e-85	88.56	2855729	CP027512.1
Enterococcus faecium strain AUSMDU00004142 chromosome, complete genome	Enterococcus faecium	327	327	1	4e-85	88.56	2912017	CP027501.1
Enterococcus faecium strain AUSMDU00004167 chromosome, complete genome	Enterococcus faecium	327	327	1	4e-85	88.56	2883877	CP027497.1
Enterococcus faecium strain 13-022 chromosome	Enterococcus faecium	327	327	1	4e-85	88.56	2899089	CP025392.1
Enterococcus faecium strain 13-009 chromosome	Enterococcus faecium	327	327	1	4e-85	88.56	2948815	CP025389.1
Enterococcus faecium strain FDAARGOS_323 chromosome, complete genome	Enterococcus faecium	327	327	1	4e-85	88.56	2550968	CP027402.1
Enterococcus faecium strain AALTL chromosome, complete genome	Enterococcus faecium	327	327	1	4e-85	88.56	2817746	CP025754.1
Enterococcus faecium strain WEFA23 chromosome, complete genome	Enterococcus faecium	327	327	1	4e-85	88.56	2496099	CP021885.1
Enterococcus faecium strain Efaecium_ER04526.3A chromosome, complete genome	Enterococcus faecium	327	327	1	4e-85	88.56	2870954	CP023808.1
Enterococcus faecium strain Efaecium_ER04619.3A isolate isolate chromosome, complete genome	Enterococcus faecium	327	327	1	4e-85	88.56	2870397	CP023804.1
Enterococcus faecium strain Efaecium_ER04526.5A chromosome, complete genome	Enterococcus faecium	327	327	1	4e-85	88.56	2867667	CP023799.1
Enterococcus faecium strain Efaecium_ER04484.3A chromosome, complete genome	Enterococcus faecium	327	327	1	4e-85	88.56	2869064	CP023794.1
Enterococcus faecium strain Efaecium_ER04462.3A chromosome, complete genome	Enterococcus faecium	327	327	1	4e-85	88.56	2867770	CP023789.1
Enterococcus faecium strain Efaecium_ER04120.3A chromosome, complete genome	Enterococcus faecium	327	327	1	4e-85	88.56	2869275	CP023784.1
Enterococcus faecium strain Efaecium_ER03933.3A isolate isolate chromosome, complete genome	Enterococcus faecium	327	327	1	4e-85	88.56	2863296	CP023780.1
Enterococcus faecium strain SC4 chromosome, complete genome	Enterococcus faecium	327	327	1	4e-85	88.56	2772425	CP025425.1
Enterococcus faecium strain LS170308 chromosome, complete genome	Enterococcus faecium	327	327	1	4e-85	88.56	2630073	CP025077.1
Enterococcus faecium strain E232 chromosome, complete genome	Enterococcus faecium	327	327	1	4e-85	88.56	2868496	CP017787.1
Enterococcus faecium strain E243 chromosome, complete genome	Enterococcus faecium	327	327	1	4e-85	88.56	2868375	CP017797.1
Enterococcus faecium strain E240 chromosome, complete genome	Enterococcus faecium	327	327	1	4e-85	88.56	2868375	CP017792.1
Enterococcus faecium strain 16-346 chromosome, complete genome	Enterococcus faecium	327	327	1	4e-85	88.56	2736595	CP021849.1
Enterococcus faecium strain K60-39 chromosome, complete genome	Enterococcus faecium	327	327	1	4e-85	88.56	2739582	CP023423.1
Enterococcus faecium isolate 2014-VREF-268, complete genome	Enterococcus faecium	327	327	1	4e-85	88.56	2990310	CP019992.1
Enterococcus faecium isolate 2014-VREF-63, complete genome	Enterococcus faecium	327	327	1	4e-85	88.56	2907074	CP019988.1
Enterococcus faecium isolate 2014-VREF-114, complete genome	Enterococcus faecium	327	327	1	4e-85	88.56	2804968	CP019970.1
Enterococcus faecium strain 2014-VREF-41, complete genome	Enterococcus faecium	327	327	1	4e-85	88.56	3009007	CP019208.1
Enterococcus faecium strain ISMMS_VRE_9, complete genome	Enterococcus faecium	327	327	1	4e-85	88.56	2802604	CP018830.1
Enterococcus faecium strain ISMMS_VRE_12, complete genome	Enterococcus faecium	327	327	1	4e-85	88.56	2807999	CP018828.1
Enterococcus faecium strain ISMMS_VRE_11, complete genome	Enterococcus faecium	327	327	1	4e-85	88.56	2823158	CP016163.1
Enterococcus faecium strain VRE001 chromosome, complete genome	Enterococcus faecium	327	327	1	4e-85	88.56	2933966	CP018071.1
Enterococcus faecium strain E1, complete genome	Enterococcus faecium	327	327	1	4e-85	88.56	2933268	CP018065.1
Enterococcus faecium strain ISMMS_VRE_10 chromosome	Enterococcus faecium	327	327	1	4e-85	88.56	2869419	CP012471.1
Enterococcus faecium strain ISMMS_VRE_8, complete genome	Enterococcus faecium	327	327	1	4e-85	88.56	2970757	CP012465.1
Enterococcus faecium strain ISMMS_VRE_7, complete genome	Enterococcus faecium	327	327	1	4e-85	88.56	2850245	CP012460.1
Enterococcus faecium strain ISMMS_VRE_5, complete genome	Enterococcus faecium	327	327	1	4e-85	88.56	2818673	CP012454.1
Enterococcus faecium strain ISMMS_VRE_4, complete genome	Enterococcus faecium	327	327	1	4e-85	88.56	2933574	CP012447.1
Enterococcus faecium strain ISMMS_VRE_3 genome	Enterococcus faecium	327	327	1	4e-85	88.56	2852848	CP012440.1
Enterococcus faecium strain ISMMS_VRE_2, complete genome	Enterococcus faecium	327	327	1	4e-85	88.56	2932050	CP012436.1
Enterococcus faecium strain ISMMS_VRE_1, complete genome	Enterococcus faecium	327	327	1	4e-85	88.56	3130373	CP012430.1
Enterococcus faecium isolate EFE11651 genome assembly, chromosome: I	Enterococcus faecium	327	327	1	4e-85	88.56	2766743	LN999987.1
Enterococcus faecium isolate Ef_DMG1500501 genome assembly, chromosome: 1	Enterococcus faecium	327	327	1	4e-85	88.56	2944104	LT603678.1
Enterococcus faecium isolate Ef_aus00233 genome assembly, chromosome: 1	Enterococcus faecium	327	327	1	4e-85	88.56	2888087	LT598663.1
Enterococcus faecium strain E39, complete genome	Enterococcus faecium	327	327	1	4e-85	88.56	2790106	CP011281.1
Enterococcus faecium strain ATCC 700221, complete genome	Enterococcus faecium	327	327	1	4e-85	88.56	2859123	CP014449.1
Enterococcus faecium strain UW8175, complete genome	Enterococcus faecium	327	327	1	4e-85	88.56	2598959	CP011828.1
Enterococcus faecium isolate EFE10021 genome assembly, chromosome: chr	Enterococcus faecium	327	327	1	4e-85	88.56	2614649	LN999844.1
Enterococcus faecium strain 6E6, complete genome	Enterococcus faecium	327	327	1	4e-85	88.56	2966909	CP013994.1
Enterococcus faecium strain UW7606x64/3 TC1 chromosome, complete genome	Enterococcus faecium	327	327	1	4e-85	88.56	2686859	CP013009.1
Enterococcus faecium strain 64/3, complete genome	Enterococcus faecium	327	327	1	4e-85	88.56	2572333	CP012522.1
Enterococcus faecium GK961 DNA, complete genome	Enterococcus faecium	327	327	1	4e-85	88.56	2834237	AP026666.1
Enterococcus faecium GK941 DNA, complete genome	Enterococcus faecium	327	327	1	4e-85	88.56	2833359	AP026660.1
Enterococcus faecium GK923 DNA, complete genome	Enterococcus faecium	327	327	1	4e-85	88.56	2836077	AP026655.1
Enterococcus faecium AA818 DNA, complete genome	Enterococcus faecium	327	327	1	4e-85	88.56	2825547	AP026650.1
Enterococcus faecium AA610 DNA, complete genome	Enterococcus faecium	327	327	1	4e-85	88.56	2821420	AP026641.1
Enterococcus faecium AA290 DNA, complete genome	Enterococcus faecium	327	327	1	4e-85	88.56	2797787	AP026632.1
Enterococcus faecium AA242 DNA, complete genome	Enterococcus faecium	327	327	1	4e-85	88.56	2921512	AP026628.1
Enterococcus faecium AA96 DNA, complete genome	Enterococcus faecium	327	643	1	4e-85	88.56	2759577	AP026617.1
Enterococcus faecium AA94 DNA, complete genome	Enterococcus faecium	327	327	1	4e-85	88.56	2749946	AP026612.1
Enterococcus faecium AA55 DNA, complete genome	Enterococcus faecium	327	327	1	4e-85	88.56	2843325	AP026604.1
Enterococcus faecium JHP80 DNA, complete genome	Enterococcus faecium	327	327	1	4e-85	88.56	2921286	AP026601.1
Enterococcus faecium JHP38 DNA, complete genome	Enterococcus faecium	327	327	1	4e-85	88.56	2907603	AP026593.1
Enterococcus faecium JHP36 DNA, complete genome	Enterococcus faecium	327	327	1	4e-85	88.56	2905854	AP026586.1
Enterococcus faecium JHP35 DNA, complete genome	Enterococcus faecium	327	327	1	4e-85	88.56	2813406	AP026579.1
Enterococcus faecium JHP10 DNA, complete genome	Enterococcus faecium	327	327	1	4e-85	88.56	2839030	AP026573.1
Enterococcus faecium JHP9 DNA, complete genome	Enterococcus faecium	327	327	1	4e-85	88.56	2835106	AP026566.1
Enterococcus faecium strain EF-IBT-2022 chromosome	Enterococcus faecium	327	327	1	4e-85	88.56	2686950	CP101669.1
Enterococcus faecium strain ef332 chromosome, complete genome	Enterococcus faecium	327	327	1	4e-85	88.56	2755510	CP058891.1
Enterococcus faecium strain S2-6b chromosome, complete genome	Enterococcus faecium	327	327	1	4e-85	88.56	2531120	CP088191.1
Enterococcus faecium strain S39-7a chromosome, complete genome	Enterococcus faecium	327	327	1	4e-85	88.56	2619548	CP088195.1
Enterococcus faecium strain 1818 chromosome	Enterococcus faecium	327	327	1	4e-85	88.56	2469207	CP091206.1
Enterococcus faecium strain 211b chromosome, complete genome	Enterococcus faecium	327	327	1	4e-85	88.56	2488599	CP091210.1
Enterococcus faecium strain 264a chromosome, complete genome	Enterococcus faecium	327	327	1	4e-85	88.56	2558214	CP091213.1
Enterococcus faecium strain 1525 chromosome, complete genome	Enterococcus faecium	327	327	1	4e-85	88.56	2507479	CP091217.1
Enterococcus faecium strain 237 chromosome, complete genome	Enterococcus faecium	327	327	1	4e-85	88.56	2627634	CP091224.1
Enterococcus faecium strain AT02 chromosome, complete genome	Enterococcus faecium	327	327	1	4e-85	88.56	2587604	CP097061.1
Enterococcus faecium strain AT44 chromosome, complete genome	Enterococcus faecium	327	327	1	4e-85	88.56	2644774	CP097027.1
Enterococcus faecium strain AT47b chromosome, complete genome	Enterococcus faecium	327	327	1	4e-85	88.56	2603360	CP097014.1
Enterococcus faecium strain UCH5 chromosome, complete genome	Enterococcus faecium	327	327	1	4e-85	88.56	2769471	CP096219.1
Enterococcus faecium strain UCH1 chromosome, complete genome	Enterococcus faecium	327	327	1	4e-85	88.56	2977510	CP096211.1
Enterococcus faecium strain ICU-5-1 chromosome, complete genome	Enterococcus faecium	327	327	1	4e-85	88.56	2938532	CP063633.1
Enterococcus faecium strain ICU-4-1 chromosome, complete genome	Enterococcus faecium	327	327	1	4e-85	88.56	2985633	CP063626.1
Enterococcus faecium strain BMT-1-3-1 chromosome, complete genome	Enterococcus faecium	327	327	1	4e-85	88.56	2711094	CP063593.1
Enterococcus faecium strain BMT-4-1-11 chromosome, complete genome	Enterococcus faecium	327	327	1	4e-85	88.56	2780825	CP063579.1
Enterococcus faecium strain BMT-1-1-11 chromosome, complete genome	Enterococcus faecium	327	327	1	4e-85	88.56	2779020	CP063568.1
Enterococcus faecium strain ICU-3-1 chromosome, complete genome	Enterococcus faecium	327	327	1	4e-85	88.56	3031704	CP063562.1
Enterococcus faecium strain ICU-2-1 chromosome, complete genome	Enterococcus faecium	327	327	1	4e-85	88.56	2785283	CP063639.1
Enterococcus faecium strain BMT-4-1-3 chromosome, complete genome	Enterococcus faecium	327	327	1	4e-85	88.56	2844294	CP063618.1
Enterococcus faecium strain ICU-1-1 chromosome, complete genome	Enterococcus faecium	327	327	1	4e-85	88.56	3026132	CP063611.1
Enterococcus faecium strain BMT-2-1-3 chromosome, complete genome	Enterococcus faecium	327	327	1	4e-85	88.56	2777253	CP063647.1
Enterococcus faecium strain BMT-2-3-8 chromosome, complete genome	Enterococcus faecium	327	327	1	4e-85	88.56	2894008	CP063604.1
Enterococcus faecium strain BMT-3-2-1 chromosome, complete genome	Enterococcus faecium	327	327	1	4e-85	88.56	2935152	CP063598.1
Enterococcus faecium strain BMT-2-1-1 chromosome, complete genome	Enterococcus faecium	327	327	1	4e-85	88.56	2879931	CP063586.1
Enterococcus faecium strain BMT-1-1-12 chromosome, complete genome	Enterococcus faecium	327	327	1	4e-85	88.56	2773457	CP063574.1
Enterococcus faecium strain BMT-1-1-10 chromosome, complete genome	Enterococcus faecium	327	327	1	4e-85	88.56	2879928	CP063555.1
Enterococcus faecium strain ICU-1-2 chromosome, complete genome	Enterococcus faecium	327	327	1	4e-85	88.56	2834694	CP063549.1
Enterococcus faecium strain BMT-4-1-1 chromosome, complete genome	Enterococcus faecium	327	327	1	4e-85	88.56	2723424	CP063542.1
Enterococcus faecium strain BMT-2-2-11 chromosome, complete genome	Enterococcus faecium	327	327	1	4e-85	88.56	2773457	CP063537.1
Enterococcus faecium strain BMT-5-1-10 chromosome, complete genome	Enterococcus faecium	327	327	1	4e-85	88.56	2805243	CP063283.1
Enterococcus faecium strain NY13320 chromosome, complete genome	Enterococcus faecium	327	327	1	4e-85	88.56	2834459	CP094230.1
Enterococcus faecium strain NY11066 chromosome, complete genome	Enterococcus faecium	327	327	1	4e-85	88.56	2929543	CP093947.1
Enterococcus faecium strain NY11067 chromosome, complete genome	Enterococcus faecium	327	327	1	4e-85	88.56	2891566	CP093953.1
Enterococcus faecium strain NY2032 chromosome, complete genome	Enterococcus faecium	327	327	1	4e-85	88.56	2794484	CP093941.1
Enterococcus faecium strain VRE-WC084 chromosome, complete genome	Enterococcus faecium	327	327	1	4e-85	88.56	2959515	CP092583.1
Enterococcus faecium strain VRE-WC072 chromosome, complete genome	Enterococcus faecium	327	327	1	4e-85	88.56	2862182	CP092569.1
Enterococcus faecium strain UAMS_EF55 chromosome, complete genome	Enterococcus faecium	327	327	1	4e-85	88.56	2841245	CP076483.1
Enterococcus faecium strain UAMS_EF57 chromosome, complete genome	Enterococcus faecium	327	327	1	4e-85	88.56	2841244	CP076477.1
Enterococcus faecium strain UAMS_EF58 chromosome, complete genome	Enterococcus faecium	327	327	1	4e-85	88.56	2841249	CP076471.1
Enterococcus faecium strain V13-21-E11-012-001 chromosome, complete genome	Enterococcus faecium	327	327	1	4e-85	88.56	2727101	CP089092.2
Enterococcus faecium strain UK040 chromosome, complete genome	Enterococcus faecium	327	327	1	4e-85	88.56	2711964	CP091577.1
Enterococcus faecium strain UK043 chromosome, complete genome	Enterococcus faecium	327	327	1	4e-85	88.56	2821771	CP091301.1
Enterococcus faecium strain P47 chromosome, complete genome	Enterococcus faecium	327	327	1	4e-85	88.56	2560635	CP091100.1
Enterococcus faecium strain H7 chromosome, complete genome	Enterococcus faecium	327	327	1	4e-85	88.56	2529646	CP083179.1
Enterococcus faecium strain NMVRE-001 chromosome, complete genome	Enterococcus faecium	327	327	1	4e-85	88.56	2831554	CP089319.1
Enterococcus faecium strain SC1762-D chromosome, complete genome	Enterococcus faecium	327	327	1	4e-85	88.56	2816191	CP085906.1
Enterococcus faecium strain SC1762 chromosome, complete genome	Enterococcus faecium	327	327	1	4e-85	88.56	2814835	CP085894.1
Enterococcus faecium UC7251 chromosome	Enterococcus faecium UC7251	327	327	1	4e-85	88.56	2613114	CP084886.1
Enterococcus faecium strain 4995/20 chromosome, complete genome	Enterococcus faecium	327	327	1	4e-85	88.56	2726121	CP084178.1
Enterococcus faecium isolate V1164 chromosome, complete genome	Enterococcus faecium	327	327	1	4e-85	88.56	2718175	CP083920.1
Enterococcus faecium isolate V1225 chromosome, complete genome	Enterococcus faecium	327	327	1	4e-85	88.56	2723557	CP083912.1
Enterococcus faecium strain HJP554 chromosome, complete genome	Enterococcus faecium	327	327	1	4e-85	88.56	2895608	CP083473.1
Enterococcus faecium strain E843xGE-1-TC1 chromosome, complete genome	Enterococcus faecium	327	327	1	4e-85	88.56	2511326	CP081504.1
Enterococcus faecium strain VBO96 chromosome, complete genome	Enterococcus faecium	327	327	1	4e-85	88.56	2429707	CP074105.1
Enterococcus faecium strain VBO39 chromosome, complete genome	Enterococcus faecium	327	327	1	4e-85	88.56	2425126	CP074107.1
Enterococcus faecium strain VBR48 chromosome, complete genome	Enterococcus faecium	327	327	1	4e-85	88.56	2428778	CP074109.1
Enterococcus faecium strain AUS2002 genome assembly, chromosome: C1	Enterococcus faecium	327	327	1	4e-85	88.56	2972427	OU015350.1
Enterococcus faecium strain AUS2001 genome assembly, chromosome: C1	Enterococcus faecium	327	327	1	4e-85	88.56	2828906	OU015345.1
Enterococcus faecium strain 7150 chromosome, complete genome	Enterococcus faecium	327	327	1	4e-85	88.56	2666353	CP079927.1
Enterococcus faecium AA622 DNA, complete genome	Enterococcus faecium	327	327	1	4e-85	88.56	3019093	AP024837.1
Enterococcus faecium AA620 DNA, complete genome	Enterococcus faecium	327	327	1	4e-85	88.56	2990066	AP024831.1
Enterococcus faecium strain AVS0243 chromosome, complete genome	Enterococcus faecium	327	327	1	4e-85	88.56	2600276	CP072894.1
Enterococcus faecium strain F179 chromosome, complete genome	Enterococcus faecium	327	327	1	4e-85	88.56	2602775	CP072884.1
Enterococcus faecium strain F39 chromosome, complete genome	Enterococcus faecium	327	327	1	4e-85	88.56	2448233	CP072881.1
Enterococcus faecium strain F88 chromosome, complete genome	Enterococcus faecium	327	327	1	4e-85	88.56	2608143	CP072878.1
Enterococcus faecium Aus0085, complete genome	Enterococcus faecium Aus0085	327	327	1	4e-85	88.56	2994661	CP006620.1
Enterococcus faecium strain 18-465 chromosome, complete genome	Enterococcus faecium	327	327	1	4e-85	88.56	2557427	CP065752.1
Enterococcus faecium strain 18-276 chromosome, complete genome	Enterococcus faecium	327	327	1	4e-85	88.56	2650864	CP065754.1
Enterococcus faecium strain 18-042 chromosome, complete genome	Enterococcus faecium	327	327	1	4e-85	88.56	2651821	CP066215.1
Enterococcus faecium strain 17-318 chromosome, complete genome	Enterococcus faecium	327	327	1	4e-85	88.56	2632191	CP065770.1
Enterococcus faecium strain 16-021 chromosome, complete genome	Enterococcus faecium	327	327	1	4e-85	88.56	2718572	CP065777.1
Enterococcus faecium isolate USZ_VRE53_P46 genome assembly, chromosome: c	Enterococcus faecium	327	327	1	4e-85	88.56	2896894	OU016036.1
Enterococcus faecium isolate USZ_VRE67_P60 genome assembly, chromosome: c	Enterococcus faecium	327	327	1	4e-85	88.56	2893311	OU016027.1
Enterococcus faecium isolate USZ_VRE5_P5 genome assembly, chromosome: c	Enterococcus faecium	327	327	1	4e-85	88.56	2876766	OU015946.1
Enterococcus faecium isolate USZ_VRE32_P32 genome assembly, chromosome: c	Enterococcus faecium	327	327	1	4e-85	88.56	2886360	OU015708.1
Enterococcus faecium strain PR02395-7 chromosome, complete genome	Enterococcus faecium	327	327	1	4e-85	88.56	2846589	CP064443.1
Enterococcus faecium strain 116 chromosome, complete genome	Enterococcus faecium	327	327	1	4e-85	88.56	2477277	CP047326.1
Enterococcus faecium strain PR01996-12 chromosome, complete genome	Enterococcus faecium	327	327	1	4e-85	88.56	2792338	CP064424.1
Enterococcus faecium strain PR00859-7 chromosome	Enterococcus faecium	327	327	1	4e-85	88.56	2914559	CP064432.1
Enterococcus faecium strain VB3378 chromosome, complete genome	Enterococcus faecium	327	327	1	4e-85	88.56	2792149	CP072707.1
Enterococcus faecium strain VB6521 chromosome, complete genome	Enterococcus faecium	327	327	1	4e-85	88.56	2869878	CP072720.1
Enterococcus faecium strain VB6171 chromosome, complete genome	Enterococcus faecium	327	327	1	4e-85	88.56	2869878	CP072731.1
Enterococcus faecium strain VB976 chromosome, complete genome	Enterococcus faecium	327	327	1	4e-85	88.56	2793479	CP072586.1
Enterococcus faecium strain VB3895 chromosome, complete genome	Enterococcus faecium	327	327	1	4e-85	88.56	2788375	CP072567.1
Enterococcus faecium strain VB12993 chromosome, complete genome	Enterococcus faecium	327	327	1	4e-85	88.56	2835007	CP072579.1
Enterococcus faecium strain VB13828 chromosome, complete genome	Enterococcus faecium	327	327	1	4e-85	88.56	2710423	CP071958.1
Enterococcus faecium strain VRE3355 chromosome, complete genome	Enterococcus faecium	327	327	1	4e-85	88.56	2869924	CP071931.1
Enterococcus faecium strain AUSMDU00011555 chromosome, complete genome	Enterococcus faecium	327	327	1	4e-85	88.56	2946167	CP071271.1
Enterococcus faecium strain WGS1811-4-7 chromosome, complete genome	Enterococcus faecium	327	327	1	4e-85	88.56	2920742	CP046166.1
Enterococcus faecium NRRL B-2354, complete genome	Enterococcus faecium ATCC 8459 = NRRL B-2354	327	327	1	4e-85	88.56	2635572	CP004063.1
Enterococcus faecium strain fac90 chromosome, complete genome	Enterococcus faecium	327	327	1	4e-85	88.56	2566374	CP068244.1
Enterococcus faecium strain Dallas 71_1 chromosome	Enterococcus faecium	327	327	1	4e-85	88.56	2835755	CP066730.1
Enterococcus faecium strain Dallas 158 chromosome, complete genome	Enterococcus faecium	327	327	1	4e-85	88.56	2804833	CP066667.1
Enterococcus faecium strain Dallas 154_1 chromosome, complete genome	Enterococcus faecium	327	327	1	4e-85	88.56	2801313	CP066653.1
Enterococcus faecium strain Dallas 131_2 chromosome, complete genome	Enterococcus faecium	327	327	1	4e-85	88.56	2874289	CP066622.1
Enterococcus faecium strain Dallas 144_1 chromosome, complete genome	Enterococcus faecium	327	327	1	4e-85	88.56	2977402	CP066637.1
Enterococcus faecium strain Dallas 163_1 chromosome, complete genome	Enterococcus faecium	327	327	1	4e-85	88.56	2856614	CP066673.1
Enterococcus faecium strain Dallas 137 chromosome, complete genome	Enterococcus faecium	327	327	1	4e-85	88.56	2836397	CP066629.1
Enterococcus faecium strain Dallas 148 chromosome, complete genome	Enterococcus faecium	327	327	1	4e-85	88.56	2875644	CP066645.1
Enterococcus faecium strain Dallas 124_1 chromosome, complete genome	Enterococcus faecium	327	327	1	4e-85	88.56	2829571	CP066606.1
Enterococcus faecium strain Dallas 124_3 chromosome, complete genome	Enterococcus faecium	327	327	1	4e-85	88.56	2829571	CP066614.1
Enterococcus faecium strain Dallas 107_1 chromosome, complete genome	Enterococcus faecium	327	327	1	4e-85	88.56	2877225	CP066591.1
Enterococcus faecium strain Dallas 100_1 chromosome, complete genome	Enterococcus faecium	327	327	1	4e-85	88.56	2963589	CP066576.1
Enterococcus faecium strain Dallas 111 chromosome, complete genome	Enterococcus faecium	327	327	1	4e-85	88.56	2811636	CP066598.1
Enterococcus faecium strain Dallas 103 chromosome, complete genome	Enterococcus faecium	327	327	1	4e-85	88.56	2880566	CP066583.1
Enterococcus faecium strain Dallas 97_1 chromosome, complete genome	Enterococcus faecium	327	327	1	4e-85	88.56	2919164	CP066568.1
Enterococcus faecium strain Dallas 93_3 chromosome, complete genome	Enterococcus faecium	327	327	1	4e-85	88.56	2883542	CP066480.1
Enterococcus faecium strain Dallas 57 chromosome, complete genome	Enterococcus faecium	327	327	1	4e-85	88.56	2887365	CP066427.1
Enterococcus faecium strain Dallas 53_2 chromosome, complete genome	Enterococcus faecium	327	327	1	4e-85	88.56	2912773	CP066409.1
Enterococcus faecium strain Dallas 51_4 chromosome, complete genome	Enterococcus faecium	327	327	1	4e-85	88.56	2921433	CP066396.1
Enterococcus faecium strain Dallas 71_2 chromosome, complete genome	Enterococcus faecium	327	327	1	4e-85	88.56	2907111	CP066443.1
Enterococcus faecium strain Dallas 16_1 chromosome, complete genome	Enterococcus faecium	327	327	1	4e-85	88.56	2758635	CP066381.1
Enterococcus faecium strain Dallas 17_1 chromosome, complete genome	Enterococcus faecium	327	327	1	4e-85	88.56	2856012	CP066389.1
Enterococcus faecium strain Dallas 83 chromosome, complete genome	Enterococcus faecium	327	327	1	4e-85	88.56	2872079	CP066451.1
Enterococcus faecium strain Dallas 66 chromosome, complete genome	Enterococcus faecium	327	327	1	4e-85	88.56	2875677	CP066434.1
Enterococcus faecium strain Dallas 55 chromosome, complete genome	Enterococcus faecium	327	327	1	4e-85	88.56	2877824	CP066421.1
Enterococcus faecium strain Dallas 53_1 chromosome, complete genome	Enterococcus faecium	327	327	1	4e-85	88.56	2909522	CP066415.1
Enterococcus faecium strain Dallas 91 chromosome, complete genome	Enterococcus faecium	327	327	1	4e-85	88.56	2898846	CP066466.1
Enterococcus faecium strain Dallas 5 chromosome, complete genome	Enterococcus faecium	327	327	1	4e-85	88.56	2861768	CP065928.1
Enterococcus faecium strain Dallas 1 chromosome, complete genome	Enterococcus faecium	327	327	1	4e-85	88.56	2875522	CP065547.1
Enterococcus faecium strain VRE3382 chromosome, complete genome	Enterococcus faecium	327	327	1	4e-85	88.56	2871783	CP065527.1
Enterococcus faecium strain VRE3389 chromosome, complete genome	Enterococcus faecium	327	327	1	4e-85	88.56	2840234	CP065523.1
Enterococcus faecium strain KCCM 12118 chromosome, complete genome	Enterococcus faecium	327	327	1	4e-85	88.56	2529606	CP065210.1
Enterococcus faecium strain VRE3363 chromosome, complete genome	Enterococcus faecium	327	327	1	4e-85	88.56	2796800	CP064343.1
Enterococcus faecium strain Cairo chromosome, complete genome	Enterococcus faecium	327	327	1	4e-85	88.56	2877937	CP064279.1
Enterococcus faecium strain VRE3370 chromosome, complete genome	Enterococcus faecium	327	327	1	4e-85	88.56	2880300	CP064049.1
Enterococcus faecium DO, complete genome	Enterococcus faecium DO	327	327	1	4e-85	88.56	2698137	CP003583.1
Enterococcus faecium Aus0004, complete genome	Enterococcus faecium Aus0004	327	327	1	4e-85	88.56	2955294	CP003351.1
Enterococcus faecium strain VB3338 chromosome, complete genome	Enterococcus faecium	327	327	1	4e-85	88.56	2792149	CP062265.1
Enterococcus faecium strain A6521 chromosome, complete genome	Enterococcus faecium	327	327	1	4e-85	88.56	2869878	CP061817.1
Enterococcus faecium strain AML0157 chromosome, complete genome	Enterococcus faecium	327	327	1	4e-85	88.56	2906760	CP060861.1
Enterococcus faecium strain AML0158 chromosome	Enterococcus faecium	327	327	1	4e-85	88.56	2902750	CP060857.1
Enterococcus faecium strain 15-307-1 chromosome, complete genome	Enterococcus faecium	327	327	1	4e-85	88.56	2856007	CP044316.1
Enterococcus faecium strain BP5067 chromosome, complete genome	Enterococcus faecium	327	327	1	4e-85	88.56	2715925	CP059806.1
Enterococcus faecium strain BP3378 chromosome, complete genome	Enterococcus faecium	327	327	1	4e-85	88.56	2792149	CP059793.1
Enterococcus faecium strain BA17124 chromosome, complete genome	Enterococcus faecium	327	327	1	4e-85	88.56	2717697	CP059784.1
Enterococcus faecium strain A15023 chromosome, complete genome	Enterococcus faecium	327	327	1	4e-85	88.56	2800014	CP059823.1
Enterococcus faecium strain A11051 chromosome, complete genome	Enterococcus faecium	327	327	1	4e-85	88.56	2705156	CP059764.1
Enterococcus faecium strain A10290 chromosome, complete genome	Enterococcus faecium	327	327	1	4e-85	88.56	2783793	CP059755.1
Enterococcus faecium strain A3895 chromosome, complete genome	Enterococcus faecium	327	327	1	4e-85	88.56	2788375	CP059772.1
Enterococcus faecium strain AT45b chromosome, complete genome	Enterococcus faecium	326	326	0.99	1e-84	88.52	2701552	CP097022.1
Enterococcus faecium strain 18-133 chromosome, complete genome	Enterococcus faecium	326	326	0.99	1e-84	88.52	2722883	CP065764.1
Enterococcus faecium strain 18-201 chromosome, complete genome	Enterococcus faecium	326	326	0.99	1e-84	88.52	2772026	CP066212.1
Enterococcus faecium strain 17-508 chromosome, complete genome	Enterococcus faecium	326	326	0.99	1e-84	88.52	2723190	CP065767.1
Enterococcus faecium strain N56454 chromosome, complete genome	Enterococcus faecium	322	322	1	2e-83	88.19	2495617	CP040904.1
Enterococcus faecium strain F17E0263 chromosome, complete genome	Enterococcus faecium	322	322	1	2e-83	88.19	2659111	CP040849.1
Enterococcus faecium isolate E4239 genome assembly, chromosome: 1	Enterococcus faecium	322	322	1	2e-83	88.19	2416266	LR135782.1
Enterococcus faecium isolate E4227 genome assembly, chromosome: 1	Enterococcus faecium	322	322	1	2e-83	88.19	2421093	LR135170.1
Enterococcus faecium strain A_020709_82, complete sequence	Enterococcus faecium	322	322	1	2e-83	88.19	2740566	CP018128.1
Enterococcus faecium strain E745, complete genome	Enterococcus faecium	322	322	1	2e-83	88.19	2765010	CP014529.1
Enterococcus faecium strain PR05720-3 chromosome, complete genome	Enterococcus faecium	322	322	1	2e-83	88.19	2614023	CP064406.1
Enterococcus faecium strain PR02648-8 chromosome	Enterococcus faecium	322	322	1	2e-83	88.19	2825333	CP064417.1
Enterococcus faecium strain Dallas 155 chromosome, complete genome	Enterococcus faecium	322	322	1	2e-83	88.19	2888311	CP066659.1
Enterococcus faecium strain Dallas 93_2 chromosome, complete genome	Enterococcus faecium	322	322	1	2e-83	88.19	2836862	CP066473.1
Enterococcus faecium strain Dallas 87_1 chromosome, complete genome	Enterococcus faecium	322	322	1	2e-83	88.19	2891429	CP066457.1
Enterococcus faecium strain BP657 chromosome, complete genome	Enterococcus faecium	322	322	1	2e-83	88.19	2826067	CP059816.1
Enterococcus faecium strain A7214 chromosome, complete genome	Enterococcus faecium	322	322	1	2e-83	88.19	2808798	CP059747.1
Enterococcus faecium strain A4694 chromosome, complete genome	Enterococcus faecium	322	322	1	2e-83	88.19	2731067	CP059739.1
Enterococcus faecium strain 18-204 chromosome, complete genome	Enterococcus faecium	313	313	1	1e-80	87.59	2672970	CP066205.1
Jeotgalibaca dankookensis strain EX-07 chromosome, complete genome	Jeotgalibaca dankookensis	294	294	1	4e-75	86.35	2096058	CP019728.1
Vagococcus sp. G314FT chromosome, complete genome	Vagococcus sp. G314FT	294	294	1	4e-75	86.3	2139468	CP102451.1
Enterococcus casseliflavus strain EC291 chromosome, complete genome	Enterococcus casseliflavus	289	289	1	2e-73	85.93	3624327	CP046123.1
Enterococcus casseliflavus strain 4928STDY7387870 genome assembly, chromosome: 1	Enterococcus casseliflavus	289	289	1	2e-73	85.93	3744746	LR607377.1
Enterococcus casseliflavus strain EC-369 chromosome, complete genome	Enterococcus casseliflavus	289	289	1	2e-73	85.93	3576376	CP032739.1
Enterococcus gallinarum strain FDAARGOS_163, complete genome	Enterococcus gallinarum	289	289	1	2e-73	85.93	3733350	CP014067.2
Enterococcus sp. CR-Ec1 chromosome, complete genome	Enterococcus sp. CR-Ec1	289	289	1	2e-73	85.93	3819143	CP025223.1
Enterococcus sp. FDAARGOS_375 chromosome, complete genome	Enterococcus sp. FDAARGOS_375	289	289	1	2e-73	85.93	3381046	CP023515.1
Enterococcus casseliflavus strain SP11 chromosome, complete genome	Enterococcus casseliflavus	289	289	1	2e-73	85.93	3337345	CP053180.1
Enterococcus casseliflavus strain ECB140 chromosome, complete genome	Enterococcus casseliflavus	289	289	1	2e-73	85.93	3784641	CP086066.1
Vagococcus sp. CY52-2 chromosome, complete genome	Vagococcus sp. CY52-2	289	289	1	2e-73	85.93	2019321	CP093384.1
Enterococcus innesii DB-1 DNA, complete genome	Enterococcus innesii	289	289	1	2e-73	85.93	3514102	AP025635.1
Vagococcus fluvialis strain 12B2 chromosome, complete genome	Vagococcus fluvialis	289	289	1	2e-73	85.98	2772943	CP081472.1
Vagococcus fluvialis strain 25B2 chromosome, complete genome	Vagococcus fluvialis	289	289	1	2e-73	85.98	2761679	CP081470.1
Vagococcus fluvialis strain 35B2 chromosome, complete genome	Vagococcus fluvialis	289	289	1	2e-73	85.98	2773111	CP081466.1
Vagococcus fluvialis strain 36B2 chromosome, complete genome	Vagococcus fluvialis	289	289	1	2e-73	85.98	2809942	CP081461.1
Vagococcus fluvialis strain 110B2 chromosome, complete genome	Vagococcus fluvialis	289	289	1	2e-73	85.98	2773076	CP081459.1
Enterococcus casseliflavus EC20, complete genome	Enterococcus casseliflavus EC20	289	289	1	2e-73	85.93	3427276	CP004856.1
Enterococcus casseliflavus strain FDAARGOS_998 chromosome, complete genome	Enterococcus casseliflavus	289	289	1	2e-73	85.93	3495847	CP066024.1
Enterococcus casseliflavus strain EGM182 chromosome, complete genome	Enterococcus casseliflavus	289	289	1	2e-73	85.93	3450044	CP050490.1
Vagococcus teuberi strain DSM 21459 chromosome, complete genome	Vagococcus teuberi	283	283	1	8e-72	85.56	2169060	CP017267.1
Enterococcus cecorum strain CE3 genome	Enterococcus cecorum	283	283	1	8e-72	85.61	2372196	CP010063.1
Enterococcus cecorum strain CE2 genome	Enterococcus cecorum	283	283	1	8e-72	85.61	2437293	CP010062.1
Enterococcus cecorum strain CE1 genome	Enterococcus cecorum	283	283	1	8e-72	85.61	2438959	CP010059.1
Enterococcus casseliflavus strain FDAARGOS_1120 chromosome, complete genome	Enterococcus casseliflavus	283	283	1	8e-72	85.56	3438280	CP068132.1
Enterococcus casseliflavus strain FDAARGOS_1121 chromosome, complete genome	Enterococcus casseliflavus	283	283	1	8e-72	85.56	3511859	CP068128.1
Enterococcus casseliflavus strain FDAARGOS_1122 chromosome, complete genome	Enterococcus casseliflavus	283	283	1	8e-72	85.56	3514679	CP068126.1
Enterococcus gallinarum strain FDAARGOS_728 chromosome, complete genome	Enterococcus gallinarum	278	278	1	4e-70	85.24	3274932	CP046307.1
Enterococcus sp. M190262 chromosome, complete genome	Enterococcus sp. M190262	278	278	1	4e-70	85.24	3339183	CP040461.1
Enterococcus sp. FDAARGOS_553 chromosome, complete genome	Enterococcus sp. FDAARGOS_553	278	278	1	4e-70	85.24	3150721	CP033740.1
Enterococcus cecorum strain NCTC12421 genome assembly, chromosome: 1	Enterococcus cecorum	278	278	1	4e-70	85.24	2421598	LS483306.1
Enterococcus cecorum strain SA3 genome	Enterococcus cecorum	278	278	1	4e-70	85.24	2320599	CP010064.1
Enterococcus cecorum strain SA2 genome	Enterococcus cecorum	278	278	1	4e-70	85.24	2281990	CP010061.1
Enterococcus cecorum strain SA1 genome	Enterococcus cecorum	278	278	1	4e-70	85.24	2261297	CP010060.1
Enterococcus gallinarum strain 674 chromosome, complete genome	Enterococcus gallinarum	278	278	1	4e-70	85.24	3234541	CP091204.1
Enterococcus gallinarum strain EG81 chromosome, complete genome	Enterococcus gallinarum	278	278	1	4e-70	85.24	3433237	CP050816.1
Enterococcus gallinarum strain EGM181 chromosome, complete genome	Enterococcus gallinarum	278	278	1	4e-70	85.24	3726097	CP050485.1
Enterococcus saigonensis VE80 DNA, complete genome	Enterococcus saigonensis	276	276	0.99	1e-69	85.19	2740356	AP022822.1
Jeotgalibaca porci strain CCUG 69148 chromosome, complete genome	Jeotgalibaca porci	267	267	1	8e-67	84.5	2298199	CP049889.1
Carnobacterium divergens strain TMW 2.1579 chromosome, complete genome	Carnobacterium divergens	267	267	1	8e-67	84.5	2666320	CP016843.1
Enterococcus faecalis strain S11-6 chromosome, complete genome	Enterococcus faecalis	267	267	1	8e-67	84.44	2717320	CP088198.1
Enterococcus faecalis strain AT34 chromosome, complete genome	Enterococcus faecalis	267	267	1	8e-67	84.44	2757662	CP097042.1
Enterococcus faecalis strain LS05-1 chromosome, complete genome	Enterococcus faecalis	267	267	1	8e-67	84.44	2717331	CP097006.1
Enterococcus faecalis isolate 28157_4#319 genome assembly, chromosome: 1	Enterococcus faecalis	267	267	1	8e-67	84.44	2802205	LR962811.1
Enterococcus faecalis isolate 28157_4#145 genome assembly, chromosome: 1	Enterococcus faecalis	267	267	1	8e-67	84.44	2915487	LR962495.1
Enterococcus faecalis strain JF3A-4253 chromosome, complete genome	Enterococcus faecalis	261	261	1	4e-65	84.07	2893792	CP102070.1
Enterococcus faecalis strain JF3A-223 chromosome, complete genome	Enterococcus faecalis	261	261	1	4e-65	84.07	2796722	CP102065.1
Enterococcus faecalis strain Chr-JH 2-2 chromosome, complete genome	Enterococcus faecalis	261	261	1	4e-65	84.07	2840766	CP100596.1
Enterococcus faecalis strain M9 chromosome, complete genome	Enterococcus faecalis	261	261	1	4e-65	84.07	2731238	CP098743.1
Enterococcus faecalis strain CQ025 chromosome, complete genome	Enterococcus faecalis	261	261	1	4e-65	84.07	2928877	CP098418.1
Enterococcus faecalis strain QZ076 chromosome, complete genome	Enterococcus faecalis	261	261	1	4e-65	84.07	2986536	CP098025.1
Enterococcus faecalis strain M817 chromosome, complete genome	Enterococcus faecalis	261	261	1	4e-65	84.07	2934362	CP080759.1
Enterococcus sp. LX10 chromosome, complete genome	Enterococcus sp. LX10	261	261	1	4e-65	84.07	2737931	CP092784.1
Enterococcus faecalis strain FMAMOB6 chromosome, complete genome	Enterococcus faecalis	261	261	1	4e-65	84.07	2809739	CP053181.1
Enterococcus faecalis strain S39-4 chromosome, complete genome	Enterococcus faecalis	261	261	1	4e-65	84.07	2890864	CP088200.1
Enterococcus faecalis strain 661 chromosome, complete genome	Enterococcus faecalis	261	261	1	4e-65	84.07	2770661	CP091227.1
Enterococcus faecalis strain 732 chromosome, complete genome	Enterococcus faecalis	261	261	1	4e-65	84.07	2962928	CP091231.1
Enterococcus faecalis strain 249 chromosome, complete genome	Enterococcus faecalis	261	261	1	4e-65	84.07	2824042	CP091240.1
Enterococcus faecalis strain 705 chromosome, complete genome	Enterococcus faecalis	261	261	1	4e-65	84.07	2928268	CP091235.1
Enterococcus faecalis strain 1521 chromosome, complete genome	Enterococcus faecalis	261	261	1	4e-65	84.07	2682983	CP091237.1
Enterococcus faecalis strain AT04 chromosome, complete genome	Enterococcus faecalis	261	261	1	4e-65	84.07	2844844	CP097059.1
Enterococcus faecalis strain AT41 chromosome, complete genome	Enterococcus faecalis	261	261	1	4e-65	84.07	2757220	CP097031.1
Enterococcus faecalis strain AT43a chromosome, complete genome	Enterococcus faecalis	261	261	1	4e-65	84.07	2777889	CP097030.1
Enterococcus faecalis strain AT29 chromosome, complete genome	Enterococcus faecalis	261	261	1	4e-65	84.07	2800207	CP097046.1
Enterococcus faecalis strain AT22 chromosome, complete genome	Enterococcus faecalis	261	261	1	4e-65	84.07	2888142	CP097048.1
Enterococcus faecalis strain AT39 chromosome, complete genome	Enterococcus faecalis	261	261	1	4e-65	84.07	2818721	CP097038.1
Enterococcus faecalis strain AT46a chromosome, complete genome	Enterococcus faecalis	261	261	1	4e-65	84.07	2763072	CP097020.1
Enterococcus faecalis strain AT50 chromosome, complete genome	Enterococcus faecalis	261	261	1	4e-65	84.07	2719300	CP097008.1
Enterococcus faecalis strain AT40a chromosome, complete genome	Enterococcus faecalis	261	261	1	4e-65	84.07	2741631	CP097069.1
Enterococcus faecalis strain AT09 chromosome, complete genome	Enterococcus faecalis	261	261	1	4e-65	84.07	2836336	CP097056.1
Enterococcus faecalis strain AT40b chromosome, complete genome	Enterococcus faecalis	261	261	1	4e-65	84.07	2780800	CP097034.1
Enterococcus faecalis strain LS06-1 chromosome, complete genome	Enterococcus faecalis	261	261	1	4e-65	84.07	2663981	CP097002.1
Enterococcus faecalis strain LS05-2 chromosome, complete genome	Enterococcus faecalis	261	261	1	4e-65	84.07	2711817	CP097004.1
Enterococcus faecalis strain AT48 chromosome, complete genome	Enterococcus faecalis	261	261	1	4e-65	84.07	2729635	CP097010.1
Enterococcus faecalis strain AT49a chromosome, complete genome	Enterococcus faecalis	261	261	1	4e-65	84.07	2762944	CP097066.1
Enterococcus faecalis strain PartL-Efaecalis-RM8376 chromosome, complete genome	Enterococcus faecalis	261	261	1	4e-65	84.07	2866948	CP064374.1
Enterococcus faecalis strain RF_1_1_25_1 chromosome, complete genome	Enterococcus faecalis	261	261	1	4e-65	84.07	2777589	CP046247.1
Enterococcus sp. PLM3 DNA, complete genome	Enterococcus sp. PLM3	261	261	1	4e-65	84.07	2859161	AP025690.1
Enterococcus faecalis strain NY13321 chromosome, complete genome	Enterococcus faecalis	261	261	1	4e-65	84.07	3072634	CP093957.1
Enterococcus faecalis strain VRE-WC031 chromosome, complete genome	Enterococcus faecalis	261	261	1	4e-65	84.07	3005854	CP092576.1
Enterococcus faecalis strain VSE-WC032 chromosome, complete genome	Enterococcus faecalis	261	261	1	4e-65	84.07	3091662	CP092574.1
Enterococcus faecalis strain UAMS_EL53 chromosome, complete genome	Enterococcus faecalis	261	261	1	4e-65	84.07	3030005	CP076498.1
Enterococcus faecalis strain UAMS_EL54 chromosome, complete genome	Enterococcus faecalis	261	261	1	4e-65	84.07	3030422	CP076493.1
Enterococcus faecalis strain UAMS_EL56 chromosome, complete genome	Enterococcus faecalis	261	261	1	4e-65	84.07	3031832	CP076488.1
Enterococcus faecalis strain LJX 0909 chromosome, complete genome	Enterococcus faecalis	261	261	1	4e-65	84.07	2812373	CP092907.1
Enterococcus faecalis strain 2-1 chromosome, complete genome	Enterococcus faecalis	261	261	1	4e-65	84.07	2758107	CP091906.1
Enterococcus faecalis strain 43-2 chromosome, complete genome	Enterococcus faecalis	261	261	1	4e-65	84.07	2993281	CP091904.1
Enterococcus faecalis strain 59 chromosome, complete genome	Enterococcus faecalis	261	261	1	4e-65	84.07	3100133	CP091901.1
Enterococcus faecalis strain 142-1 chromosome, complete genome	Enterococcus faecalis	261	261	1	4e-65	84.07	3183027	CP091889.1
Enterococcus faecalis strain 101-1 chromosome, complete genome	Enterococcus faecalis	261	261	1	4e-65	84.07	3057040	CP091899.1
Enterococcus faecalis strain 119-1 chromosome, complete genome	Enterococcus faecalis	261	261	1	4e-65	84.07	2894791	CP091897.1
Enterococcus faecalis strain 133-1 chromosome, complete genome	Enterococcus faecalis	261	261	1	4e-65	84.07	2956343	CP091892.1
Enterococcus faecalis strain 119-2 chromosome, complete genome	Enterococcus faecalis	261	261	1	4e-65	84.07	2884087	CP091895.1
Enterococcus faecalis strain 143-1 chromosome, complete genome	Enterococcus faecalis	261	261	1	4e-65	84.07	2932185	CP091886.1
Enterococcus faecalis strain 152 chromosome, complete genome	Enterococcus faecalis	261	261	1	4e-65	84.07	2953563	CP091884.1
Enterococcus faecalis strain 94-1 chromosome, complete genome	Enterococcus faecalis	261	261	1	4e-65	84.07	2912596	CP091908.1
Enterococcus faecalis strain UK045 chromosome, complete genome	Enterococcus faecalis	261	261	1	4e-65	84.07	3337661	CP091198.1
Enterococcus faecalis strain PCH555 chromosome, complete genome	Enterococcus faecalis	261	261	1	4e-65	84.07	2820154	CP090558.1
Enterococcus faecalis strain E533 chromosome, complete genome	Enterococcus faecalis	261	261	1	4e-65	84.07	3109622	CP086726.1
Enterococcus faecalis K-4 DNA, complete genome	Enterococcus faecalis	261	261	1	4e-65	84.07	2790927	AP025270.1
Enterococcus faecalis strain Fac74 chromosome, complete genome	Enterococcus faecalis	261	261	1	4e-65	84.07	3049549	CP086592.1
Enterococcus faecalis strain E512-TC1 chromosome, complete genome	Enterococcus faecalis	261	261	1	4e-65	84.07	2770745	CP086564.1
Enterococcus faecalis strain E509 chromosome, complete genome	Enterococcus faecalis	261	261	1	4e-65	84.07	2911694	CP086560.1
Enterococcus faecalis strain E512-TC2 chromosome, complete genome	Enterococcus faecalis	261	261	1	4e-65	84.07	2770376	CP086566.1
Enterococcus faecalis strain E512 chromosome, complete genome	Enterococcus faecalis	261	261	1	4e-65	84.07	3077165	CP086558.1
Enterococcus faecalis strain R5 chromosome, complete genome	Enterococcus faecalis	261	261	1	4e-65	84.07	2995874	CP086411.1
Enterococcus faecalis strain AR_0780 chromosome, complete genome	Enterococcus faecalis	261	261	1	4e-65	84.07	2748847	CP063980.1
Enterococcus faecalis strain EFS108 chromosome, complete genome	Enterococcus faecalis	261	261	1	4e-65	84.07	2816588	CP085294.1
Enterococcus faecalis strain EFS36 chromosome, complete genome	Enterococcus faecalis	261	261	1	4e-65	84.07	3016592	CP085291.1
Enterococcus faecalis strain EFS17 chromosome, complete genome	Enterococcus faecalis	261	261	1	4e-65	84.07	2838954	CP085289.1

## Sheet: ANI - S2
Supplemental material S2: ANI results
Genome 1	Genome 2	OrthoANI value (%)
BIOML-A1	CX012922	98.1894
BIOML-A1	F162_2	97.734
BIOML-A1	Er676	99.4439
BIOML-A1	ATCC49464	99.5553
cftri2200	BIOML-A1	99.5127
cftri2200	CX012922	98.0073
cftri2200	F162_2	98.2241
cftri2200	Er676	99.8708
cftri2200	ATCC49464	99.2421
CX012922	F162_2	97.191
CX012922	Er676	98.029
CX012922	ATCC49464	98.2621
DSM_5633	cftri2200	99.4439
DSM_5633	BIOML-A1	99.3847
DSM_5633	CX012922	98.062
DSM_5633	F162_2	98.0076
DSM_5633	Er676	99.4593
DSM_5633	ATCC49464	99.236
Er676	ATCC49464	99.2423
F162_2	Er676	98.2104
F162_2	ATCC49464	97.6884
K36	DSM_5633	99.3176
K36	cftri2200	99.5306
K36	BIOML-A1	99.8677
K36	CX012922	98.204
K36	F162_2	97.7472
K36	Er676	99.494
K36	ATCC49464	99.5705
L3_072_123G1_dasL3_072_123G1_concoct_6	K36	99.5043
L3_072_123G1_dasL3_072_123G1_concoct_6	DSM_5633	99.5554
L3_072_123G1_dasL3_072_123G1_concoct_6	cftri2200	99.955
L3_072_123G1_dasL3_072_123G1_concoct_6	BIOML-A1	99.5219
L3_072_123G1_dasL3_072_123G1_concoct_6	CX012922	98.0863
L3_072_123G1_dasL3_072_123G1_concoct_6	F162_2	98.2028
L3_072_123G1_dasL3_072_123G1_concoct_6	Er676	99.9141
L3_072_123G1_dasL3_072_123G1_concoct_6	ATCC49464	99.2562
MGYG-HGUT_01696	L3_072_123G1_dasL3_072_123G1_concoct_6	99.9609
MGYG-HGUT_01696	K36	99.5331
MGYG-HGUT_01696	DSM_5633	99.4455
MGYG-HGUT_01696	cftri2200	100
MGYG-HGUT_01696	BIOML-A1	99.5166
MGYG-HGUT_01696	CX012922	98.0068
MGYG-HGUT_01696	F162_2	98.2247
MGYG-HGUT_01696	Er676	99.8784
MGYG-HGUT_01696	ATCC49464	99.2706
N17	MGYG-HGUT_01696	79.5806
N17	L3_072_123G1_dasL3_072_123G1_concoct_6	79.5393
N17	K36	79.568
N17	DSM_5633	79.4194
N17	cftri2200	79.6075
N17	BIOML-A1	79.6632
N17	CX012922	79.6814
N17	F162_2	79.3637
N17	Er676	79.6731
N17	ATCC49464	79.751
NBRC_100492	N17	79.5795
NBRC_100492	MGYG-HGUT_01696	99.4526
NBRC_100492	L3_072_123G1_dasL3_072_123G1_concoct_6	99.5602
NBRC_100492	K36	99.34
NBRC_100492	DSM_5633	99.9897
NBRC_100492	cftri2200	99.4392
NBRC_100492	BIOML-A1	99.3943
NBRC_100492	CX012922	98.0196
NBRC_100492	F162_2	97.959
NBRC_100492	Er676	99.4093
NBRC_100492	ATCC49464	99.2416

## Sheet: ISfinder - S3
Supplemental material S3: ISfinder results
Chromosome									Genomic Island
Sequences producing	IS Family	Group	Origin	Score	E. value				Sequences producing	IS Family	Group	Origin	Score	E. value
significant alignments				(bits)					significant alignments				(bits)
ISEfa17	ISL3		Enterococcus faecium	2700	0				ISEfa8	IS3	IS150	Enterococcus faecium	2613	0
ISEfa8	IS3	IS150	Enterococcus faecium	2613	0				ISEfa17	ISL3		Enterococcus faecium	991	0
ISEfa4	IS200/IS605	IS605	Enterococcus faecium	351	5e-93				ISEfa4	IS200/IS605	IS605	Enterococcus faecium	351	3e-94
ISEfa10	IS3	IS150	Enterococcus faecium	315	3e-82				ISEfa11	ISL3		Enterococcus faecium	149	2e-33
ISEfa11	ISL3		Enterococcus faecium	149	3e-32				ISEfa5	ISL3		Enterococcus faecium	141	5e-31
IS1062	IS30		Enterococcus faecalis	147	1e-31				ISBsu2	IS256		Bacillus subtilis	119	2e-24
ISEfa5	ISL3		Enterococcus faecium	141	8e-30				IS1485	IS3	IS150	Enterococcus faecium	111	4e-22
ISLmo16	IS3	IS150	Listeria monocytogenes	135	5e-28				ISSag12	IS3	IS150	Streptococcus agalactiae	107	6e-21
ISBsu2	IS256		Bacillus subtilis	119	3e-23				ISLmo12	IS256		Listeria monocytogenes	103	1e-19
ISSpn10	IS110		Streptococcus pneumoniae	115	5e-22				IS1251	ISL3		Enterococcus faecium	97.6	6e-18
IS1485	IS3	IS150	Enterococcus faecium	111	8e-21				ISSpn10	IS110		Streptococcus pneumoniae	77.8	6e-12
ISSag12	IS3	IS150	Streptococcus agalactiae	107	1e-19				ISHahy2	IS3	IS150	Halanaerobium hydrogeniformans	73.8	9e-11
ISLmo12	IS256		Listeria monocytogenes	103	2e-18				ISDha13	IS200/IS605	IS200	Desulfitobacterium hafniense	63.9	9e-08
ISStin10	IS200/IS605	IS200	Streptococcus iniae	103	2e-18				ISEfa16	IS110		Enterococcus faecium	58	5e-06
IS1251	ISL3		Enterococcus faecium	97.6	1e-16				IS657	IS200/IS605	IS200	Bacillus halodurans	58	5e-06
ISLmo11	IS3	IS150	Listeria monocytogenes	89.7	3e-14				ISBth166	IS110		Bacillus thuringiensis	56	2e-05
IS1252	IS30		Enterococcus sp.	85.7	4e-13				ISOih2	IS200/IS605	IS200	Oceanobacillus iheyensis	54	8e-05
ISDha13	IS200/IS605	IS200	Desulfitobacterium hafniense	77.8	1e-10				IS655	IS3		Bacillus halodurans	54	8e-05
ISLse1	IS3	IS150	Listeria seeligeri	73.8	2e-09				ISLmo11	IS3	IS150	Listeria monocytogenes	52	0.0003
ISHahy2	IS3	IS150	Halanaerobium hydrogeniformans	73.8	2e-09				ISStrs1	IS200/IS605	IS200	Streptococcus salivarius	52	0.0003
ISEfa16	IS110		Enterococcus faecium	71.9	6e-09				ISClsp1	IS3	IS150	Clostridium sp.	52	0.0003
IS1661	IS3	IS150	Yersinia pestis	65.9	4e-07				ISAac3	IS200/IS605	IS200	Aggregatibacter actinomycetemcomitans	50.1	0.001
ISCth10	IS200/IS605	IS200	Clostridium thermocellum	63.9	2e-06				ISBsph2	IS200/IS605	IS200	Bacillus sphaericus	50.1	0.001
IS663	IS1182		Bacillus halodurans	60	2e-05				ISAac1	IS200/IS605	IS200	Actinobacillus actinomycetemcomitans	50.1	0.001
IS1272	IS1182		Staphylococcus haemolyticus	60	2e-05				ISSsu6	ISL3		Streptococcus suis	48.1	0.005
ISBce1	IS1182		Bacillus cereus	58	0.0001				ISSpn6	IS200/IS605	IS200	Streptococcus pneumoniae	48.1	0.005
IS657	IS200/IS605	IS200	Bacillus halodurans	58	0.0001				ISBsph1	IS200/IS605	IS200	Bacillus sphaericus	48.1	0.005
ISAba45	IS3	IS150	Acinetobacter baumannii	56	0.0004				ISSwo1	IS3	IS150	Syntrophomonas wolfei	48.1	0.005
ISBth166	IS110		Bacillus thuringiensis	56	0.0004				ISStin10	IS200/IS605	IS200	Streptococcus iniae	46.1	0.02
ISP2	IS1182		Lactobacillus plantarum	54	0.002				ISSne1	IS256		Sporosarcina newyorkensis	46.1	0.02
ISFnu1	IS1182		Fusobacterium nucleatum	54	0.002				ISLmo16	IS3	IS150	Listeria monocytogenes	44.1	0.08
ISOih2	IS200/IS605	IS200	Oceanobacillus iheyensis	54	0.002				ISSsu4	IS200/IS605	IS200	Streptococcus suis	44.1	0.08
ISLsa2	IS3	IS150	Lactobacillus sakei	54	0.002				ISBlo9	IS3	IS150	Bifidobacterium longum	44.1	0.08
IS6770	IS30		Enterococcus faecalis	54	0.002				ISEfm2	IS256		Enterococcus faecium	42.1	0.32
IS655	IS3		Bacillus halodurans	54	0.002				ISBame1	IS256		Bacillus megaterium	42.1	0.32
IS200S	IS200/IS605	IS200	Streptococcus pneumoniae	54	0.002				ISSdy3	IS256		Streptococcus dysgalactiae	42.1	0.32
IS1221I	IS3	IS150	Mycoplasma hyopneumoniae	54	0.002				ISEf1	IS256		Enterococcus faecalis	42.1	0.32
IS1221E	IS3	IS150	Mycoplasma hyopneumoniae	54	0.002				ISSep3	IS200/IS605	IS200	Staphylococcus epidermidis	42.1	0.32
ISStrs1	IS200/IS605	IS200	Streptococcus salivarius	52	0.006				IS200S	IS200/IS605	IS200	Streptococcus pneumoniae	42.1	0.32
ISCco3	IS1595	ISPna2	Campylobacter coli	52	0.006				ISVlu1	ISL3		Vagococcus lutrae	40.1	1.3
ISLla3	IS3	IS150	Lactococcus lactis	52	0.006				ISLiv2	IS256		Listeria ivanovii	40.1	1.3
ISMsp1	IS1182		Microscilla sp.	52	0.006				ISAba59	IS5	IS903	Acinetobacter baumannii	40.1	1.3
ISClsp1	IS3	IS150	Clostridium sp.	52	0.006				ISMbov8	IS1634		Mycoplasma bovis	40.1	1.3
ISSau2	IS3	IS150	Staphylococcus aureus	52	0.006				ISStin6	IS3	IS150	Streptococcus iniae	40.1	1.3
IS1221F	IS3	IS150	Mycoplasma hyorhinis	52	0.006				ISAur1	IS1595	ISPna2	Actinobacillus ureae	40.1	1.3
IS1221C	IS3	IS150	Mycoplasma hyorhinis	52	0.006				ISNtsp2	ISNCY	ISDol1	Nitrosomonas sp.	40.1	1.3
IS1221B	IS3	IS150	Mycoplasma hyorhinis	52	0.006				ISAsp15	IS200/IS605	IS1341	Anabaena sp.	40.1	1.3
IS1221A	IS3	IS150	Mycoplasma hyorhinis	52	0.006				ISLgar5	IS256		Lactococus garvieae	40.1	1.3
ISAac3	IS200/IS605	IS200	Aggregatibacter actinomycetemcomitans	50.1	0.024				ISStin1	IS256		Streptococcus iniae	40.1	1.3
ISBth10	IS3	IS150	Bacillus thuringiensis	50.1	0.024				ISAlw1	IS5	IS903	Acinetobacter lwoffii	40.1	1.3
ISBsph2	IS200/IS605	IS200	Bacillus sphaericus	50.1	0.024				ISMae6	IS5	IS5	Microcystis aeruginosa	40.1	1.3
ISApl1	IS30		Actinobacillus pleuropneumoniae	50.1	0.024				ISEfa10	IS3	IS150	Enterococcus faecium	40.1	1.3
ISAac1	IS200/IS605	IS200	Actinobacillus actinomycetemcomitans	50.1	0.024				ISSau8	ISL3		Staphylococcus aureus	40.1	1.3
ISSsu6	ISL3		Streptococcus suis	48.1	0.094				ISMae4	IS5	ISL2	Microcystis aeruginosa	40.1	1.3
ISBth167	IS3	IS150	Bacillus thuringiensis	48.1	0.094				ISMbov3	IS1634		Mycoplasma bovis	40.1	1.3
ISSpn6	IS200/IS605	IS200	Streptococcus pneumoniae	48.1	0.094				ISTcSa	IS630		Synechocystis sp.	40.1	1.3
ISBsph1	IS200/IS605	IS200	Bacillus sphaericus	48.1	0.094				ISCp1	IS256		Clostridium perfringens	40.1	1.3
ISSwo1	IS3	IS150	Syntrophomonas wolfei	48.1	0.094				IS199	IS3	IS150	Streptococcus mutans	40.1	1.3
ISEnfa3	IS3	IS150	Enterococcus faecium	48.1	0.094				IS1202	ISNCY	IS1202	Streptococcus pneumoniae	40.1	1.3
IS1182	IS1182		Staphylococcus aureus	48.1	0.094				ISAlw20	IS982		Acinetobacter lwoffii	38.2	5
ISSne1	IS256		Sporosarcina newyorkensis	46.1	0.37				ISMaca1	IS21		Macrococcus canis	38.2	5
ISSth2	IS1182		Streptococcus salivarius	46.1	0.37				ISMbov6	IS30		Mycoplasma bovis	38.2	5
ISFnu7	IS1182		Fusobacterium nucleatum	46.1	0.37				ISLpl2	IS3	IS150	Lactobacillus plantarum	38.2	5
ISFnu8	IS3	IS150	Fusobacterium nucleatum	46.1	0.37				ISFw4	IS30		Allofrancisella guangzhouensis	38.2	5
ISSep3	IS200/IS605	IS200	Staphylococcus epidermidis	46.1	0.37				ISAba40	IS5	IS903	Acinetobacter baumannii	38.2	5
IS1562	IS1182		Streptococcus pyogenes	46.1	0.37				ISMamu1	ISNCY	ISDol1	Candidatus Magnetoglobus	38.2	5
IS1221H	IS3	IS150	Mycoplasma hyopneumoniae	46.1	0.37				ISLho1	ISLre2		Lactobacillus hokkaidonensis	38.2	5
IS1221G	IS3	IS150	Mycoplasma hyorhinis	46.1	0.37				ISTet1	ISLre2		Thermoanaerobacter ethanolicus	38.2	5
ISBsu3	IS1595	ISPna2	Bacillus subtilis	44.1	1.5				ISDku1	IS256		Desulfotomaculum kuznetsovii	38.2	5
ISMags1	ISNCY	ISDol1	Candidatus Magnetomorum	44.1	1.5				ISDre5	IS1182		Desulfotomaculum reducens	38.2	5
ISSpn3	ISL3		Streptococcus pneumoniae	44.1	1.5				ISCku10	ISNCY	ISDol1	Candidatus Kuenenia	38.2	5
ISBcy1	IS1182		Bacillus cytotoxicus	44.1	1.5				ISCysp17	IS5	IS5	Cyanothece sp.	38.2	5
ISBco3	IS5	IS5	Bacillus coagulans	44.1	1.5				ISKol6	IS110		Kosmotoga olearia	38.2	5
ISSsu4	IS200/IS605	IS200	Streptococcus suis	44.1	1.5				ISSlsp1	IS1380		Sulfurovum sp.	38.2	5
ISMac20	IS1182		Methanosarcina acetivorans	44.1	1.5				IS650	IS110		Bacillus halodurans	38.2	5
ISMbov3	IS1634		Mycoplasma bovis	44.1	1.5
ISBlo9	IS3	IS150	Bifidobacterium longum	44.1	1.5
ISSc1	IS30		Spiroplasma citri	44.1	1.5
IS231W	IS4	IS231	Bacillus thuringiensis	44.1	1.5
IS231V	IS4	IS231	Bacillus thuringiensis	44.1	1.5
IS1634	IS1634		Mycoplasma mycoides	44.1	1.5
ISAps1	IS66		Acinetobacter pseudolwoffii	42.1	5.8
ISSlu1	IS30		Streptococcus lutetiensis	42.1	5.8
ISUnb2	IS1595	ISSod11	bacterium L21-Spi-D4	42.1	5.8
ISAeme1	ISAs1		Aeromonas media	42.1	5.8
ISEfm2	IS256		Enterococcus faecium	42.1	5.8
ISAcce1	ISKra4	ISKra4	Acetivibrio cellulolyticus	42.1	5.8
ISBame1	IS256		Bacillus megaterium	42.1	5.8
ISSdy3	IS256		Streptococcus dysgalactiae	42.1	5.8
ISMem1	IS5		Methanohalophilus mahii	42.1	5.8
ISRmsp2	IS1182		Ruminococcus sp.	42.1	5.8
ISBth14	IS200/IS605	IS1341	Bacillus thuringiensis	42.1	5.8
ISClsp2	IS1380		Clostridium sp.	42.1	5.8
ISBf3	IS1182		Bacteroides fragilis	42.1	5.8
ISC1316	IS200/IS605	IS1341	Sulfolobus solfataricus	42.1	5.8
ISEnfa364	IS30		Enterococcus faecalis	42.1	5.8
ISEf1	IS256		Enterococcus faecalis	42.1	5.8
ISBce15	IS3	IS150	Bacillus cereus	42.1	5.8
ISHin1	IS3	IS150	Haemophilus influenzae	42.1	5.8
ISPlsp1	IS3	IS150	Polynucleobacter sp.	42.1	5.8
ISVisp2	IS110	IS1111	Vibrio splendidus	42.1	5.8
ISLrh4	ISLre2		Lactobacillus rhamnosus	42.1	5.8
ISMba8	IS701		Methanosarcina barkeri	42.1	5.8
ISMmy3	IS3	IS150	Mycoplasma mycoides	42.1	5.8
ISSto11	IS607		Sulfolobus tokodaii	42.1	5.8
ISMhu6	IS4	ISH8	Methanospirillum hungatei	42.1	5.8
ISMst1	ISNCY	ISM1	Methanosphaera stadtmanae	42.1	5.8
ISFnu6	IS3	IS150	Fusobacterium nucleatum	42.1	5.8
ISEc10	IS21		Escherichia coli	42.1	5.8
IS1476	ISL3		Enterococcus faecium	42.1	5.8
IS1469	IS200/IS605	IS200	Clostridium perfringens	42.1	5.8
ISSbe1	IS1595	IS1595	Shewanella benthica	42.1	5.8

## Sheet: COG - S4
Supplemental Material S4 - COG Analysis
	Chromosome		Megaplasmid		Fisher's Exact One-tailed, Post-hoc
COG Category	No. of Genes	Propotion normalized to pangenome size	No. of Genes	Propotion normalized to pangenome size	Power	alpha	alpha error prob
W - Extracellular structures	1	0.000245459	2	0.00128949	0.18288	0.0204595	0.05
N - Cell motility	18	0.00441826	4	0.00257898	0.174292	0.0210069	0.05
Q - Secondary metabolites biosynthesis, transport and catabolism	47	0.0115366	18	0.0116054	0.0396233	0.0377457	0.05
D - Cell cycle control, cell division, chromosome partitioning	60	0.0147275	22	0.0141844	0.0516963	0.037438	0.05
O - Posttranslational modification, protein turnover, chaperones	64	0.0157094	11	0.0070922	0.830155	0.0330636	0.05
T - Signal transduction mechanisms	89	0.0218459	51	0.032882	0.711628	0.0423377	0.05
V - Defense Mechanisms	98	0.024055	35	0.0225661	0.076573	0.0401315	0.05
U - Intracellular trafficking, secretion, and vesicular transport	119	0.0292096	37	0.0238556	0.262557	0.0401556	0.05
M - Cell wall/membrane/envelope biogenesis	220	0.054001	76	0.0490006	0.167623	0.0432584	0.05
I - Lipid transport and metabolism	65	0.0159548	26	0.0167634	0.0623374	0.0397791	0.05
H - Coenzyme transport and metabolism	87	0.0213549	29	0.0186976	0.129335	0.039544	0.05
F - Nucleotide transport and metabolism	104	0.0255277	26	0.0167634	0.610087	0.0388205	0.05
P - Inorganic ion transport and metabolism	125	0.0306824	61	0.0393295	0.448957	0.0429445	0.05
C - Energy production and conversion	136	0.0333824	50	0.0322373	0.0655606	0.0426335	0.05
E - Amino acid transport and metabolism	228	0.0559647	92	0.0593166	0.111446	0.0439718	0.05
G - Carbohydrate transport and metabolism	415	0.101865	210	0.135397	0.96348	0.0461581	0.05
J - Translation, ribosomal structure and biogenesis	184	0.0451645	8	0.00515796	1	0.0301086	0.05
L - Replication, recombination and repair	281	0.068974	63	0.040619	0.994126	0.0425313	0.05
K - Transcription	393	0.0964654	218	0.140554	0.998047	0.0460602	0.05
S - Function Unknown	1270	0.311733	506	0.326241	0.264119	0.0468512	0.05
Total genes with hits to EggNOG-mapper database	4004		1545
Total genes in pangenome	4074		1551
